# Supplementary material for: Allosteric inhibition of the T cell receptor by a designed membrane ligand
Source: eLife. 2023 Oct 5;12:e82861. doi: 10.7554/eLife.82861 (PMC10554751; doi:10.7554/eLife.82861)
Supplement: Figure 1—source data 1. [file elife-82861-fig1-data1.zip]

Archive with 4 entries (4 files):
- Figure1_labeled.pdf
- z-total.tif
- Z-Y142.tif.tif
- Z-Y83.tif.tif
