# Supplementary material for: Allosteric inhibition of the T cell receptor by a designed membrane ligand
Source: eLife. 2023 Oct 5;12:e82861. doi: 10.7554/eLife.82861 (PMC10554751; doi:10.7554/eLife.82861)
Supplement: Figure 2—source data 1. [file elife-82861-fig2-data1.zip]

Archive with 10 entries (10 files):
- beta-actin.tif.tif
- Figure2_labeled.pdf
- LAT-total.tif.tif
- LATY132.tif.tif
- LATY191.tif.tif
- PLCg1Y783.tif.tif
- SLP76Y128.tif.tif
- Zap70-total.tif.tif
- Zap70Y319.tif.tif
- Zap70Y493.tif.tif
