# Supplementary material for: Allosteric inhibition of the T cell receptor by a designed membrane ligand
Source: eLife. 2023 Oct 5;12:e82861. doi: 10.7554/eLife.82861 (PMC10554751; doi:10.7554/eLife.82861)
Supplement: Figure 2—figure supplement 2—source data 1. [file elife-82861-fig2-figsupp2-data1.zip]

Archive with 5 entries (5 files):
- beta-actin.tif.tif
- Figure2_Figure_supplementary_2_labeled.pdf
- Lcktotal.tif
- LckY394.tif.tif
- LckY505.tif.tif
