# Supplementary material for: Allosteric inhibition of the T cell receptor by a designed membrane ligand
Source: eLife. 2023 Oct 5;12:e82861. doi: 10.7554/eLife.82861 (PMC10554751; doi:10.7554/eLife.82861)
Supplement: Figure 8—source data 1. [file elife-82861-fig8-data1.zip]

Archive with 8 entries (8 files):
- Figure8_labeled.pdf
- IP-CD3epsilon.tif.tif
- IP-CD3zeta.tif.tif
- IP-TCRbeta.tif.tif
- wholelysate-beta-actin.tif.tif
- wholelysate-CD3epsilon.tif.tif
- wholelysate-CD3z.tif.tif
- wholelysate-tcrbeta.tif.tif
