# Supplementary material for: Allosteric inhibition of the T cell receptor by a designed membrane ligand
Source: eLife. 2023 Oct 5;12:e82861. doi: 10.7554/eLife.82861 (PMC10554751; doi:10.7554/eLife.82861)
Supplement: Source data 1. [file elife-82861-data1.zip]

Archive with 13 entries (13 files):
- Figure1C.xlsx
- Figure1_sup1.xlsx
- Figure1_Suppl2.xlsx
- Figure2B.xlsx
- Figure2_Suppl2.xlsx
- Figure3.xlsx
- Figure3_FigureSuppl_1.xlsx
- Figure4.xlsx
- Figure5.xlsx
- Figure5_suppl1.xlsx
- Figure6_FigureSuppl_1.xlsx
- Figure8.xlsx
- Figure8_Supp1.xlsx
