# Supplementary material for: Allosteric inhibition of the T cell receptor by a designed membrane ligand
Source: eLife. 2023 Oct 5;12:e82861. doi: 10.7554/eLife.82861 (PMC10554751; doi:10.7554/eLife.82861)
Supplement: Source data 1. [file elife-82861-data1.zip › Figure1C.xlsx]

## Sheet: Norm_z-pY142
ctrl	1	1	1	1	1	1	1	1
PITCR	0.977303	0.530004	0.920757	0.810887	0.508412	0.826456	0.760302	0.489104

## Sheet: Norm_z_pY83
ctrl	1	1	1	1	1
PITCR	0.904319	0.706849	0.747116	0.492557	0.818492
