# Supplementary material for: Allosteric inhibition of the T cell receptor by a designed membrane ligand
Source: eLife. 2023 Oct 5;12:e82861. doi: 10.7554/eLife.82861 (PMC10554751; doi:10.7554/eLife.82861)
Supplement: Source data 1. [file elife-82861-data1.zip › Figure5_suppl1.xlsx]

## Sheet: Sheet1
PITCR				PITCR + anti-CD3
0.444667	0.326667	0.475333		0.416636	0.388429	0.32575
